# Supplementary material for: Guest-Mediated Reversal of the Tumbling Process in Phosphorus-Dendritic Compounds Containing β-Cyclodextrin Units: An NMR Study
Source: Pharmaceuticals (Basel). 2021 Jun 11;14(6):556. doi: 10.3390/ph14060556 (PMC8230630; doi:10.3390/ph14060556)
Supplement: Supplementary file 1 [file pharmaceuticals-14-00556-s001.zip]

Archive with 1 entries (1 files):
- pharmaceuticals-1248976-SI.pdf
